# Supplementary material for: Decoding the Effects of High Hydrostatic Pressure and High-Temperature Short-Time Sterilization on the Volatile Aroma Profile of Red Raspberry Juice
Source: Foods. 2024 May 18;13(10):1574. doi: 10.3390/foods13101574 (PMC11121533; doi:10.3390/foods13101574)
Supplement: Supplementary file 1 [file foods-13-01574-s001.zip]

Archive with 1 entries (1 files):
- foods-3004744-supplementary.pdf
